# Supplementary material for: Humanized mouse liver reveals endothelial control of essential hepatic metabolic functions
Source: Cell. Author manuscript; Available in PMC 2024 Aug 31. (PMC10544749; doi:10.1016/j.cell.2023.07.017)
Supplement: 9 — Supplementary Table 1: Human participant characteristics, related to Figure 1, 2, 3, 4 and 5 [file NIHMS1922982-supplement-9.xlsx]

## Sheet: Sheet1
Species targeted	Precursor Ion Mass	Product Ion Mass	Collision Energy (V)	Ionization Mode
7-keto DCA	405.2	405.2	18	Negative
aMCA	407.2	407.2	15	Negative
bMCA	407.2	407.2	15	Negative
CA	407.2	407.2	15	Negative
CDCA	391.2	391.2	15	Negative
DCA	391.2	373.2	15	Negative
DHCA	401.2	401.2	18	Negative
di-oxo-LCA	403.2	403.2	18	Negative
GCA	464.2	74.1	80	Negative
GCA-d4	468.3	74	45	Negative
GCDCA	448.2	74	46	Negative
GCDCA-d4	452.3	74	37	Negative
GDCA	448.2	404.2	46	Negative
GDHCA	458.2	74	66	Negative
GHCA	464.2	74	80	Negative
GHDCA	448.2	74	80	Negative
GLCA	432.2	74	66	Negative
GUDCA	448.2	74	80	Negative
LCA	375.2	375.2	15	Negative
NCA	393.2	393.2	15	Negative
NDCA	377.2	377.2	15	Negative
T-a MCA	514.2	80	80	Negative
T-b MCA	514.2	124	65	Negative
T-w MCA	514.2	107	80	Negative
TCA	514.2	124	65	Negative
TCDCA	498.2	124	64	Negative
TDCA	498.2	124	64	Negative
TDHCA	508.2	80	80	Negative
THCA	514.2	107	80	Negative
TLCA	482.2	80	80	Negative
TUDCA	498.2	80	13	Negative
UCA	407.2	407.2	15	Negative
UDCA	391.2	391.2	15	Negative
wMCA	407.2	407.2	15	Negative
choline	104	58	33	Positive
serine	106	60	33	Positive
glycine	75.9	48	53	Positive
C22-Car	484	85	10	Positive
CE 12	587	369	20	Positive
CE 14	615	369	20	Positive
CE 16	643	369	20	Positive
CE 18	671	369	20	Positive
CE 18:1	669	369	20	Positive
CE 18:1 d7	676	313	50	Positive
CE 18:2	667	369	20	Positive
CE 18:3	665	369	20	Positive
CE 18:4	663	369	20	Positive
CE 20	699	369	20	Positive
CE 20:1	697	369	20	Positive
CE 20:2	695	369	20	Positive
CE 20:3	693	369	20	Positive
CE 20:4	691	369	20	Positive
CE 20:5	689	369	20	Positive
CE 22	727	369	20	Positive
CE 22:1	725	369	20	Positive
CE 22:2	723	369	20	Positive
CE 22:3	721	369	20	Positive
CE 22:4	719	369	20	Positive
CE 22:5	717	369	20	Positive
CE 22:6	715	369	20	Positive
CE 24	755	369	20	Positive
CE 24:1	753	369	20	Positive
CER C14	510	264	10	Positive
CER C16	538	264	10	Positive
CER C18	566	264	20	Positive
CER C18:1	564	264	20	Positive
CER C20	594	264	20	Positive
CER C24	650	264	20	Positive
CER C24:1	648	264	10	Positive
CER d18:1/12	482	264	30	Positive
Chol	369.4	215	30	Positive
Chol 18:1 d7	411	369	30	Positive
DAG 12/14:1	500	257	20	Positive
DAG 12/16	531	257	20	Positive
DAG 12/16:1	529	257	20	Positive
DAG 12/18	559	257	20	Positive
DAG 12/18:1	557	257	20	Positive
DAG 12/18:2	555	257	20	Positive
DAG 12/18:3	553	257	20	Positive
DAG 12/20	587	257	20	Positive
DAG 12/20:1	585	257	20	Positive
DAG 12/20:2	583	257	20	Positive
DAG 12/20:3	581	257	20	Positive
DAG 12/20:4	579	257	20	Positive
DAG 14/14	531	285	20	Positive
DAG 14/14:1	529	285	20	Positive
DAG 14/16	559	285	20	Positive
DAG 14/16:1	557	285	20	Positive
DAG 14/18	587	285	20	Positive
DAG 14/18:1	585	285	20	Positive
DAG 14/18:2	583	285	20	Positive
DAG 14/20	615	285	20	Positive
DAG 14/20:4	607	285	20	Positive
DAG 14/22	643	285	20	Positive
DAG 14/22:1	641	285	20	Positive
DAG 14/22:6	631	285	20	Positive
DAG 16/16	587	313	20	Positive
DAG 16/16:1	585	313	20	Positive
DAG 16/18	615	313	20	Positive
DAG 16/18:1	613	313	20	Positive
DAG 16/18:2	611	313	20	Positive
DAG 16/18:3	609	313	20	Positive
DAG 16/20	643	313	20	Positive
DAG 16/20:1	641	313	20	Positive
DAG 16/20:2	639	313	20	Positive
DAG 16/20:3	637	313	20	Positive
DAG 16/20:4	635	313	20	Positive
DAG 16/22	671	313	20	Positive
DAG 16/22:1	669	313	20	Positive
DAG 16/22:2	667	313	20	Positive
DAG 16/22:3	665	313	20	Positive
DAG 16/22:4	663	313	20	Positive
DAG 16/22:6	659	313	20	Positive
DAG 18/18	643	341	20	Positive
DAG 18/18:1	641	341	20	Positive
DAG 18/18:2	639	341	20	Positive
DAG 18/18:3	637	341	20	Positive
DAG 18/18:4	635	341	20	Positive
DAG 18/20	671	341	20	Positive
DAG 18/20:1	669	341	20	Positive
DAG 18/20:2	667	341	20	Positive
DAG 18/20:3	665	341	20	Positive
DAG 18/20:4	663	341	20	Positive
DAG 18/20:5	661	341	20	Positive
DAG 18/22	699	341	20	Positive
DAG 18/22:1	697	341	20	Positive
DAG 18/22:2	695	341	20	Positive
DAG 18/22:3	693	341	20	Positive
DAG 18/22:4	691	341	20	Positive
DAG 18/22:5	689	341	20	Positive
DAG 18/22:6	687	341	20	Positive
DAG 20:1/20:4	689	367	20	Positive
DAG 20:1/22:6	713	367	20	Positive
DAG 20/20	699	369	20	Positive
DAG 20/20:1	697	369	20	Positive
DAG 20/20:2	695	369	20	Positive
DAG 20/20:3	693	369	20	Positive
DAG 20/20:4	692	369	20	Positive
DAG 20/20:5	690	369	20	Positive
DAG 20/22	727	369	20	Positive
DAG 20/22:1	725	369	20	Positive
DAG 20/22:2	723	369	20	Positive
DAG 20/22:3	721	369	20	Positive
DAG 20/22:4	719	369	20	Positive
DAG 20/22:5	717	369	20	Positive
DAG 20/22:6	715	369	20	Positive
DAG 33:1 d7	606	207	20	Positive
LPC 18:1 d7	530	184	30	Positive
LPC 12	440	184	30	Positive
LPC 14	468	184	30	Positive
LPC 14:1	466	184	30	Positive
LPC 16	496	184	30	Positive
LPC 16:1	494	184	30	Positive
LPC 18	524	184	30	Positive
LPC 18:1	522	184	30	Positive
LPC 18:2	520	184	30	Positive
LPC 18:3	518	184	30	Positive
LPC 18:4	516	184	30	Positive
LPC 20	553	184	30	Positive
LPC 20:1	551	184	30	Positive
LPC 20:2	549	184	30	Positive
LPC 20:3	547	184	30	Positive
LPC 20:4	545	184	30	Positive
LPC 20:5	543	184	30	Positive
LPC 22	580	184	30	Positive
LPC 22:1	578	184	30	Positive
LPC 22:2	576	184	30	Positive
LPC 22:3	574	184	30	Positive
LPC 22:4	572	184	30	Positive
LPC 22:5	570	184	30	Positive
LPC 22:6	568	184	30	Positive
LPC-0-16	526	466	20	Positive
LPC-O-18:1	552	492	20	Positive
LPE 12	398	257	20	Positive
LPE 14	426	285	20	Positive
LPE 16	454	313	20	Positive
LPE 16:1	452	311	20	Positive
LPE 18	482	341	20	Positive
LPE 18:1	480	339	20	Positive
LPE 18:1 d7	487	216	20	Positive
LPE 18:2	478	337	20	Positive
LPE 18:3	476	335	20	Positive
LPE 18:4	474	333	20	Positive
LPE 20	510	369	20	Positive
LPE 20:1	508	367	20	Positive
LPE 20:2	506	365	20	Positive
LPE 20:3	504	363	20	Positive
LPE 20:4	502	361	20	Positive
LPE 20:5	500	359	20	Positive
LPE 22	538	397	20	Positive
LPE 22:1	536	395	20	Positive
LPE 22:2	534	393	20	Positive
LPE 22:3	532	391	20	Positive
LPE 22:4	530	389	20	Positive
LPE 22:5	528	387	20	Positive
LPE 22:6	526	385	20	Positive
LPG 12	492	257	20	Positive
LPG 14	457	285	20	Positive
LPG 16	485	313	20	Positive
LPG 16:1	483	311	20	Positive
LPG 18	513	341	20	Positive
LPG 18:1	511	339	20	Positive
LPG 18:2	509	337	20	Positive
LPG 18:3	507	335	20	Positive
LPG 18:4	505	333	20	Positive
LPG 20	541	369	20	Positive
LPG 20:1	539	367	20	Positive
LPG 20:2	537	365	20	Positive
LPG 20:3	535	363	20	Positive
LPG 20:4	533	361	20	Positive
LPG 22	569	397	20	Positive
LPG 22:1	567	395	20	Positive
LPG 22:2	565	393	20	Positive
LPG 22:3	563	391	20	Positive
LPG 22:4	561	389	20	Positive
LPG 22:5	559	387	20	Positive
LPG 22:6	557	385	20	Positive
LPS 12	442	257	20	Positive
LPS 14	470	285	20	Positive
LPS 14:1	468	283	20	Positive
LPS 16	498	313	20	Positive
LPS 16:1	496	311	20	Positive
LPS 18	526	341	20	Positive
LPS 18:1	524	339	20	Positive
LPS 18:2	522	337	20	Positive
LPS 18:3	520	335	20	Positive
LPS 18:4	518	333	20	Positive
LPS 20	554	369	20	Positive
LPS 20:1	552	367	20	Positive
LPS 20:2	550	365	20	Positive
LPS 20:3	548	363	20	Positive
LPS 20:4	546	361	20	Positive
LPS 20:5	544	359	20	Positive
LPS 22	582	397	20	Positive
LPS 22:1	580	395	20	Positive
LPS 22:2	578	393	20	Positive
LPS 22:3	576	391	20	Positive
LPS 22:4	574	389	20	Positive
LPS 22:5	572	387	20	Positive
LPS 22:6	570	385	20	Positive
MAG 18:1 d7 NH4	381	364	10	Positive
MAG 12	292	257	10	Positive
MAG 14	320	229	10	Positive
MAG 16	348	313	10	Positive
MAG 16:1	346	311	10	Positive
MAG 18	376	341	10	Positive
MAG 18:1	374	339	10	Positive
MAG 18:2	372	337	10	Positive
MAG 18:3	370	335	10	Positive
MAG 20	404	369	10	Positive
MAG 20:1	402	367	10	Positive
MAG 20:2	400	365	10	Positive
MAG 20:3	388	363	10	Positive
MAG 20:4	386	361	10	Positive
MAG 22	432	397	10	Positive
MAG 22:1	430	395	10	Positive
MAG 22:2	428	393	10	Positive
MAG 22:3	426	391	10	Positive
MAG 22:4	424	389	10	Positive
MAG 22:5	422	387	10	Positive
MAG 22:6	420	385	10	Positive
P1 33:1 d7	848	571	50	Positive
PA 18:1 d7	669	571	40	Positive
PC 24	622	184	10	Positive
PC 24:1	620	184	10	Positive
PC 25	636	184	10	Positive
PC 25:1	634	184	10	Positive
PC 25:2	632	184	10	Positive
PC 26	650	184	10	Positive
PC 26:1	648	184	10	Positive
PC 26:2	646	184	10	Positive
PC 26:3	644	184	10	Positive
PC 26:4	642	184	10	Positive
PC 28	679	184	10	Positive
PC 28:1	676	184	10	Positive
PC 28:2	674	184	10	Positive
PC 28:3	672	184	10	Positive
PC 28:4	670	184	10	Positive
PC 28:5	668	184	10	Positive
PC 30	707	184	10	Positive
PC 30:1	705	184	10	Positive
PC 30:2	703	184	10	Positive
PC 30:3	701	184	10	Positive
PC 30:4	699	184	10	Positive
PC 30:5	696	184	10	Positive
PC 30:6	694	184	10	Positive
PC 32	735	184	10	Positive
PC 32:1	733	184	10	Positive
PC 32:2	731	184	10	Positive
PC 32:3	729	184	10	Positive
PC 32:4	727	184	10	Positive
PC 32:5	726	184	10	Positive
PC 32:6	722	184	10	Positive
PC 33:1 d7	754	184	40	Positive
PC 34	763	184	10	Positive
PC 34:1	761	184	10	Positive
PC 34:2	759	184	10	Positive
PC 34:3	757	184	10	Positive
PC 34:4	755	184	10	Positive
PC 34:5	753	184	10	Positive
PC 34:6	751	184	10	Positive
PC 36	791	184	10	Positive
PC 36:1	789	184	10	Positive
PC 36:2	787	184	10	Positive
PC 36:3	785	184	10	Positive
PC 36:4	783	184	10	Positive
PC 36:5	781	184	10	Positive
PC 36:6	779	184	10	Positive
PC 36:7	777	184	10	Positive
PC 36:8	775	184	10	Positive
PC 38	819	184	10	Positive
PC 38:1	817	184	10	Positive
PC 38:2	815	184	10	Positive
PC 38:3	813	184	10	Positive
PC 38:4	811	184	10	Positive
PC 38:5	809	184	10	Positive
PC 38:6	807	184	10	Positive
PC 38:7	805	184	10	Positive
PC 38:8	803	184	10	Positive
PC 38:9	801	184	10	Positive
PC 40	847	184	10	Positive
PC 40:1	845	184	10	Positive
PC 40:2	843	184	10	Positive
PC 40:3	841	184	10	Positive
PC 40:4	839	184	10	Positive
PC 40:5	837	184	10	Positive
PC 40:6	835	184	10	Positive
PC 40:7	833	184	10	Positive
PC 40:8	831	184	10	Positive
PC 40:9	829	184	10	Positive
PC 42	875	184	10	Positive
PC 42:1	873	184	10	Positive
PC 42:10	855	184	10	Positive
PC 42:11	853	184	10	Positive
PC 42:2	871	184	10	Positive
PC 42:3	869	184	10	Positive
PC 42:4	867	184	10	Positive
PC 42:5	865	184	10	Positive
PC 42:6	863	184	10	Positive
PC 42:7	861	184	10	Positive
PC 42:8	859	184	10	Positive
PC 42:9	857	184	10	Positive
PC 44	903	184	10	Positive
PC 44:1	901	184	10	Positive
PC 44:10	883	184	10	Positive
PC 44:11	881	184	10	Positive
PC 44:2	899	184	10	Positive
PC 44:3	897	184	10	Positive
PC 44:4	895	184	10	Positive
PC 44:5	893	184	10	Positive
PC 44:6	891	184	10	Positive
PC 44:7	889	184	10	Positive
PC 44:8	887	184	10	Positive
PC 44:9	885	184	10	Positive
PC 46	931	184	10	Positive
PC 46:1	929	184	10	Positive
PC 46:2	927	184	10	Positive
PC 46:3	925	184	10	Positive
PC 46:4	923	184	10	Positive
PC 46:5	921	184	10	Positive
PC 46:6	919	184	10	Positive
PC 46:7	917	184	10	Positive
PC 48	959	184	10	Positive
PC 48:1	957	184	10	Positive
PC 48:2	955	184	10	Positive
PC 48:3	953	184	10	Positive
PC 48:4	951	184	10	Positive
PC 48:5	949	184	10	Positive
PC 48:6	947	184	10	Positive
PC-O-1/18:1	791	281	30	Positive
PC-O-16/18	793	283	30	Positive
PC-O-16/18:2	787	279	30	Positive
PC-O-16/20:4	813	303	30	Positive
PC-O-16/22:6	837	327	30	Positive
PC-O-18/16	793	255	30	Positive
PC-O-18/18:1	819	281	30	Positive
PC-O-18/18:2	817	279	30	Positive
PC-O-18/2:6	865	327	30	Positive
PC-O-18/20:4	841	303	30	Positive
PC-P-18/16	791	255	30	Positive
PC-P-18/18:1	817	281	30	Positive
PC-P-18/18:2	815	279	30	Positive
PC-P-18/20:4	839	303	30	Positive
PC-P-18/22:6	867	327	30	Positive
PE 15/18:1 d7	712	225	30	Positive
PE 14/14	636	211	20	Positive
PE 14/14:1	634	211	20	Positive
PE 14/16	664	211	20	Positive
PE 14/16:1	662	211	20	Positive
PE 14/18	693	211	20	Positive
PE 14/18:1	691	211	20	Positive
PE 14/18:2	689	211	20	Positive
PE 14/18:3	687	211	20	Positive
PE 14/18:4	685	211	20	Positive
PE 14/20	721	211	20	Positive
PE 14/20:1	719	211	20	Positive
PE 14/20:2	717	211	20	Positive
PE 14/20:3	715	211	20	Positive
PE 14/20:4	713	211	20	Positive
PE 14/20:5	711	211	20	Positive
PE 14/22	749	211	20	Positive
PE 14/22:1	747	211	20	Positive
PE 14/22:2	745	211	20	Positive
PE 14/22:3	743	211	20	Positive
PE 14/22:4	741	211	20	Positive
PE 14/22:5	739	211	20	Positive
PE 14/22:6	736	211	20	Positive
PE 16/16	693	313	20	Positive
PE 16/16:1	691	313	20	Positive
PE 16/18	721	313	20	Positive
PE 16/18:1	719	313	20	Positive
PE 16/18:2	717	313	20	Positive
PE 16/18:3	715	313	20	Positive
PE 16/18:4	713	313	20	Positive
PE 16/20	749	313	20	Positive
PE 16/20:1	747	313	20	Positive
PE 16/20:2	745	313	20	Positive
PE 16/20:3	743	313	20	Positive
PE 16/20:4	741	313	20	Positive
PE 16/20:5	739	313	20	Positive
PE 16/22	777	313	20	Positive
PE 16/22:1	775	313	20	Positive
PE 16/22:2	773	313	20	Positive
PE 16/22:3	771	313	20	Positive
PE 16/22:4	769	313	20	Positive
PE 16/22:5	767	313	20	Positive
PE 16/22:6	765	313	20	Positive
PE 18:1/18:1	745	339	20	Positive
PE 18:1/18:2	743	339	20	Positive
PE 18:1/18:3	741	339	20	Positive
PE 18:1/18:4	739	339	20	Positive
PE 18:1/20	775	339	20	Positive
PE 18:1/20:1	773	339	20	Positive
PE 18:1/20:2	771	339	20	Positive
PE 18:1/20:3	769	339	20	Positive
PE 18:1/20:4	767	339	20	Positive
PE 18:1/22	803	339	20	Positive
PE 18:1/22:1	801	339	20	Positive
PE 18:1/22:2	799	339	20	Positive
PE 18:1/22:3	797	339	20	Positive
PE 18:1/22:4	795	339	20	Positive
PE 18:1/22:5	793	339	20	Positive
PE 18:1/22:6	791	339	20	Positive
PE 18/18	749	341	20	Positive
PE 18/18:1	747	341	20	Positive
PE 18/18:2	745	341	20	Positive
PE 18/18:3	743	341	20	Positive
PE 18/18:4	741	341	20	Positive
PE 18/20	777	341	20	Positive
PE 18/20:1	775	341	20	Positive
PE 18/20:2	773	341	20	Positive
PE 18/20:3	771	341	20	Positive
PE 18/20:4	769	341	20	Positive
PE 18/22	805	341	20	Positive
PE 18/22:1	803	341	20	Positive
PE 18/22:2	801	341	20	Positive
PE 18/22:3	799	341	20	Positive
PE 18/22:4	797	341	20	Positive
PE 18/22:5	795	341	20	Positive
PE 18/22:6	793	341	20	Positive
PE-O-16/18	703	283	30	Positive
PE-O-16/18:1	701	281	30	Positive
PE-O-16/18:2	699	279	30	Positive
PE-O-16/20:4	723	303	0	Positive
PE-O-16/22:6	747	327	20	Positive
PE-O-16/22.4	751	331	20	Positive
PE-O-18/1:18:1	729	281	20	Positive
PE-O-18/18	731	283	20	Positive
PE-O-18/18:2	727	279	20	Positive
PE-O-18/18:3	725	277	20	Positive
PE-O-18/20:4	751	303	20	Positive
PE-O-18/22:4	779	331	20	Positive
PE-O-18/22:6	775	327	20	Positive
PE-P-18/20:4	751	303	20	Positive
SM d18:1/12	647	184	30	Positive
SM d18:1/14:1	675	184	30	Positive
SM d18:1/16	704	184	30	Positive
SM d18:1/16:1	702	184	30	Positive
SM d18:1/18	732	184	30	Positive
SM d18:1/18:1	730	184	30	Positive
SM d18:1/18:2	728	184	30	Positive
SM d18:1/18:3	726	184	30	Positive
SM d18:1/18:4	724	184	30	Positive
SM d18:1/20	760	184	30	Positive
SM d18:1/20:1	758	184	30	Positive
SM d18:1/20:2	756	184	30	Positive
SM d18:1/20:3	754	184	30	Positive
SM d18:1/20:4	752	184	30	Positive
SM d18:1/20:5	750	184	30	Positive
SM d18:1/22	788	184	30	Positive
SM d18:1/22:1	786	184	30	Positive
SM d18:1/22:2	784	184	30	Positive
SM d18:1/22:3	782	184	30	Positive
SM d18:1/22:4	780	184	30	Positive
SM d18:1/22:5	778	184	30	Positive
SM d18:1/22:6	776	184	30	Positive
SM D9	739	184	55	Positive
Sphinganine	302	284	55	Positive
Sphingosine	300	282	55	Positive
TAG 12/12/14	713	267	10	Positive
TAG 15 15 18:1 d7 NH4	830	523	20	Positive
TAG 16 36	881	608	30	Positive
TAG 50:1	851	273	10	Positive
TAG 50:2	849	245	10	Positive
TAG 50:3	847	245	10	Positive
TAG 52:2	877	877	20	Positive
TAG 52:3	875	273	20	Positive
TAG 52:4	873	273	20	Positive
TAG 52:6	869	267	10	Positive
TAG 52.5	871	273	20	Positive
TAG 54:5	899	295	10	Positive
TAG 54:7	895	295	10	Positive
TAG 54:8	893	295	10	Positive
TAG 56:2	933	933	10	Positive
TAG 56:3	931	299	10	Positive
TAG 56:4	929	297	10	Positive
TAG 56:5	927	295	10	Positive
TAG 58:2	961	299	10	Positive
TAG 58:3	959	297	10	Positive
TAG 58:4	957	295	10	Positive
TAG 60:2	989	299	10	Positive
TAG 60:3	987	297	10	Positive
TAG 60:4	985	295	30	Positive
TAG 62:3	1015	299	10	Positive
dHCer 18/16	538.6	237.3	35	Negative
dHCer 18/18	566.6	308.4	35	Negative
dHCer 18/18:1	546.6	282.3	35	Negative
dHCer 18/20	594.6	336.4	32	Negative
dHCer 18/22	622.7	364.5	35	Negative
dHCer 18/22:1	618.7	336.4	35	Negative
dHCer 18/24:1	648.7	347.4	35	Negative
dHCer 18/26	678.7	321.4	35	Negative
di-oxo-LCA	403	385	40	Negative
FFA 12	199	155	8	Negative
FFA 14	227	183	8	Negative
FFA 16	255	181	8	Negative
FFA 16:1	253	209	8	Negative
FFA 18	283	239	8	Negative
FFA 18:1	281	237	8	Negative
FFA 18:2	279	235	8	Negative
FFA 18:3	277	233	8	Negative
FFA 18:4	275	231	8	Negative
FFA 20	311	267	8	Negative
FFA 20:1	309	265	8	Negative
FFA 20:2	307	263	8	Negative
FFA 20:3	305	261	8	Negative
FFA 20:4	303	259	8	Negative
FFA 20:5	301	257	8	Negative
FFA 22	339	295	8	Negative
FFA 22:1	337	293	8	Negative
FFA 22:2	335	291	8	Negative
FFA 22:3	333	289	8	Negative
FFA 22:4	331	287	8	Negative
FFA 22:5	329	285	8	Negative
FFA 22:6	327	283	8	Negative
FFA 24	367	323	8	Negative
FFA 24:1	365	321	8	Negative
GCA	464	402	46	Negative
GCA-3s	544	74	47	Negative
GCA-D4	468	74	39	Negative
GCDCA	448	74	30	Negative
GCDCA-D4	395	395	15	Negative
GDCA	448	74	30	Negative
GDCA-1	448	404	53	Negative
GDCA-3s	528	74	47	Negative
GDHCA	458	348	41	Negative
GHCA	464	354	36	Negative
GHDCA	448	74	30	Negative
GUDCA	448	386	59	Negative
HDCA	391	391	30	Negative
HexCer14	671	237	30	Negative
HexCer14/12	620	179	30	Negative
HexCer16	699	237	30	Negative
HexCer18	727	237	30	Negative
HexCer18:1	725	237	30	Negative
HexCer18:2	723	237	30	Negative
HexCer20	755	237	30	Negative
HexCer20:1	753	237	30	Negative
HexCer20:2	751	237	30	Negative
HexCer22:0	783	237	30	Negative
HexCer22:1	781	237	30	Negative
HexCer22:2	779	237	30	Negative
HexCer24	811	237	30	Negative
HexCer24:1	809	237	30	Negative
HexCer28	867	237	30	Negative
HexCer28:1	865	237	30	Negative
IDCA	391	345	45	Negative
ILCA	375	45	50	Negative
LCA	375	375	50	Negative
LPA 12	353	153	20	Negative
LPA 14	381	153	20	Negative
LPA 14:1	379	153	20	Negative
LPA 16	409	153	20	Negative
LPA 16:1	407	153	20	Negative
LPA 18	437	153	20	Negative
LPA 18:1	435	153	20	Negative
LPA 18:2	433	153	20	Negative
LPA 18:3	431	153	20	Negative
LPA 18:4	429	153	20	Negative
LPA 20	465	153	20	Negative
LPA 20:1	463	153	20	Negative
LPA 20:2	461	153	20	Negative
LPA 20:3	459	153	20	Negative
LPA 20:4	457	153	20	Negative
LPA 20:5	455	153	20	Negative
LPA 22	493	153	20	Negative
LPA 22:1	491	153	20	Negative
LPA 22:2	489	153	20	Negative
LPA 22:3	487	153	20	Negative
LPA 22:4	485	153	20	Negative
LPA 22:5	483	153	20	Negative
LPA 22:6	481	153	20	Negative
LPE	485	288	50	Negative
LPE-O-16	438	153	30	Negative
LPE-O-18	466	153	30	Negative
LPE-O-20	494	153	30	Negative
LPI 12	515	241	40	Negative
LPI 14	543	241	40	Negative
LPI 16	571	241	40	Negative
LPI 16:1	569	241	40	Negative
LPI 18	599	241	40	Negative
LPI 18:1	597	241	40	Negative
LPI 18:2	595	241	40	Negative
LPI 18:3	593	241	40	Negative
LPI 18:4	591	241	40	Negative
LPI 20	627	241	40	Negative
LPI 20:1	625	241	40	Negative
LPI 20:2	623	241	40	Negative
LPI 20:3	621	241	40	Negative
LPI 20:4	619	241	40	Negative
LPI 20:5	617	241	40	Negative
LPI 22	655	241	40	Negative
LPI 22:1	653	241	40	Negative
LPI 22:2	651	241	40	Negative
LPI 22:3	649	241	40	Negative
LPI 22:4	647	241	40	Negative
LPI 22:5	645	241	40	Negative
LPI 22:6	643	241	40	Negative
muroCA	391	343	53	Negative
NCA	393	375	45	Negative
NDCA	377	331	46	Negative
PA 15 18:1 d7	667	153	20	Negative
PA 16/16 or PA 32:0	648	255	50	Negative
PA 16/16:1 or PA 32:1	646	255	50	Negative
PA 16/18 or PA 34:0	676	255	50	Negative
PA 16/18:1 or PA34:1	674	255	50	Negative
PA 16/18:2 or PA 34:2	672	255	50	Negative
PA 16/18:3 or PA 34:3	670	255	50	Negative
PA 16/18:4 or PA 34:4	668	255	50	Negative
PA 16/20 or PA 36:0	704	255	50	Negative
PA 16/20:1 or PA 36:1	702	255	50	Negative
PA 16/20:2 or PA 36:2	700	255	50	Negative
PA 16/20:3 or PA 36:3	698	255	50	Negative
PA 16/20:4 or PA 36:4	696	255	50	Negative
PA 16/20:5 or PA 36:5	694	255	50	Negative
PA 16/22 or PA 38:0	732	255	50	Negative
PA 16/22:1 or PA 38:1 -P	730	255	50	Negative
PA 16/22:2 or PA 38:2-P	728	255	50	Negative
PA 16/22:3 or PA 38:3-P	726	255	50	Negative
PA 16/22:4 or PA 38:4-P	724	255	50	Negative
PA 16/22:5 or PA 38:5-P	722	255	50	Negative
PA 16/22:6 or PA 38:6	720	255	50	Negative
PA 18/18:1 or PA 36:1	702	283	50	Negative
PA 18/18:2 or PA 36:2	700	283	50	Negative
PA 18/18:3 or PA 36:3	688	283	50	Negative
PA 18/18:4 or PA 36:4	686	283	50	Negative
PA 18/20 or PA 38:0	732	283	50	Negative
PA 18/20:1 or PA 38:1	730	283	50	Negative
PA 18/20:2 or PA 38:2	728	283	50	Negative
PA 18/20:3 or PA 38:3	726	283	50	Negative
PA 18/20:4 or PA 38:4	724	283	50	Negative
PA 18/20:5 or PA 38:5	722	283	50	Negative
PA 18/22 or PA 40:0	760	283	50	Negative
PA 18/22:1 or PA 40:1	758	283	50	Negative
PA 18/22:2 or PA 40:2	756	283	50	Negative
PA 18/22:3 or PA 40:3	754	283	50	Negative
PA 18/22:4 or PA 40:4	752	283	50	Negative
PA 18/22:5 or PA 40:5	750	283	50	Negative
PA 18/22:6 or PA 40:6	748	283	50	Negative
PA 20/20:4 or PA 40:4-A	752	311	50	Negative
PG 16/16	722	255	50	Negative
PG 16/16:1	720	255	50	Negative
PG 16/18	750	255	50	Negative
PG 16/18:1	748	255	50	Negative
PG 16/18:2	746	255	50	Negative
PG 16/18:3	744	255	50	Negative
PG 16/18:4	742	255	50	Negative
PG 16/20	778	255	40	Negative
PG 16/20:1	776	255	40	Negative
PG 16/20:2	774	255	40	Negative
PG 16/20:3	772	255	40	Negative
PG 16/20:4	770	255	40	Negative
PG 16/20:5	768	255	40	Negative
PG 16/22	806	255	40	Negative
PG 16/22:1	804	255	40	Negative
PG 16/22:2	802	255	40	Negative
PG 16/22:3	800	255	40	Negative
PG 16/22:4	798	255	40	Negative
PG 16/22:5	796	255	40	Negative
PG 16/22:6	794	255	40	Negative
PG 18:1/18:1	774	281	40	Negative
PG 18:1/18:2	772	281	40	Negative
PG 18:1/20:4	796	281	40	Negative
PG 18:1/22:6	820	281	40	Negative
PG 18/18	778	283	40	Negative
PG 18/18:1	776	283	40	Negative
PG 18/18:2	774	283	40	Negative
PG 18/18:3	772	283	40	Negative
PG 18/18:4	770	283	40	Negative
PG 18/20	806	283	40	Negative
PG 18/20:1	804	283	40	Negative
PG 18/20:2	802	283	40	Negative
PG 18/20:3	800	283	40	Negative
PG 18/20:4	798	283	40	Negative
PG 18/22	834	283	40	Negative
PG 18/22:1	832	283	40	Negative
PG 18/22:2	830	283	40	Negative
PG 18/22:3	828	283	40	Negative
PG 18/22:4	826	283	40	Negative
PG 18/22:5	824	283	40	Negative
PG 18/22:6	822	283	40	Negative
PG 20/20:4	826	311	40	Negative
PG 20/22:6	850	311	40	Negative
PG 33:1	741	153	20	Negative
PI 16/16	810	255	50	Negative
PI 16/16:1	810	255	50	Negative
PI 16/18	838	283	50	Negative
PI 16/18:1	836	281	50	Negative
PI 16/18:2	834	279	50	Negative
PI 16/18:3	832	277	50	Negative
PI 16/18:4	830	275	50	Negative
PI 16/20	866	255	50	Negative
PI 16/20:1	864	255	50	Negative
PI 16/20:2	862	255	50	Negative
PI 16/20:3	860	255	50	Negative
PI 16/20:4	858	255	50	Negative
PI 16/22	894	255	50	Negative
PI 16/22:1	892	255	50	Negative
PI 16/22:2	890	255	50	Negative
PI 16/22:3	888	255	50	Negative
PI 16/22:4	886	255	50	Negative
PI 16/22:5	884	255	50	Negative
PI 16/22:6	882	255	50	Negative
PI 18:1/18:1	862	281	50	Negative
PI 18:1/20:4	884	281	50	Negative
PI 18:1/22:6	908	281	50	Negative
PI 18/18	866	283	50	Negative
PI 18/18:1	864	281	50	Negative
PI 18/18:2	862	281	50	Negative
PI 18/18:3	860	281	50	Negative
PI 18/18:4	858	281	50	Negative
PI 18/20	894	283	50	Negative
PI 18/20:1	892	283	50	Negative
PI 18/20:2	890	283	50	Negative
PI 18/20:3	888	283	50	Negative
PI 18/20:4	886	283	50	Negative
PI 18/22	922	283	50	Negative
PI 18/22:1	920	283	50	Negative
PI 18/22:2	918	283	50	Negative
PI 18/22:3	916	283	50	Negative
PI 18/22:4	914	283	50	Negative
PI 18/22:5	912	283	50	Negative
PI 18/22:6	910	283	50	Negative
PI 33:1	829	241	20	Negative
PIA 18/18	704	283	50	Negative
PS 14/14	678	227	50	Negative
PS 14/14:1	676	225	50	Negative
PS 14/16	707	227	50	Negative
PS 14/16:1	705	227	50	Negative
PS 14/18	735	227	50	Negative
PS 14/18:1	733	227	50	Negative
PS 14/18:2	731	227	50	Negative
PS 14/18:3	729	227	50	Negative
PS 14/18:4	727	227	50	Negative
PS 14/20:5	755	227	50	Negative
PS 14/22:6	779	227	50	Negative
PS 16/16	735	255	50	Negative
PS 16/16:1	733	253	50	Negative
PS 16/18	763	253	50	Negative
PS 16/18:1	761	253	50	Negative
PS 16/18:2	759	253	50	Negative
PS 16/18:3	757	253	50	Negative
PS 16/18:4	755	253	50	Negative
PS 16/20	791	311	50	Negative
PS 16/20:1	789	309	50	Negative
PS 16/20:2	787	307	50	Negative
PS 16/20:3	785	305	50	Negative
PS 16/20:4	783	303	50	Negative
PS 16/22	819	255	50	Negative
PS 16/22:1	817	255	50	Negative
PS 16/22:2	815	255	50	Negative
PS 16/22:3	813	255	50	Negative
PS 16/22:4	811	255	50	Negative
PS 16/22:5	809	255	50	Negative
PS 16/22:6	807	255	50	Negative
PS 18/18	791	283	50	Negative
PS 18/18:1	789	283	50	Negative
PS 18/18:2	787	283	50	Negative
PS 18/18:3	785	283	50	Negative
PS 18/20	819	283	50	Negative
PS 18/20:1	817	283	50	Negative
PS 18/20:2	815	283	50	Negative
PS 18/20:3	813	283	50	Negative
PS 18/20:4	811	283	50	Negative
PS 18/22	847	283	50	Negative
PS 18/22:1	845	283	50	Negative
PS 18/22:2	843	283	50	Negative
PS 18/22:3	841	283	50	Negative
PS 18/22:4	839	283	50	Negative
PS 18/22:5	837	283	50	Negative
PS 18/22:6	835	283	50	Negative
PS 20/20:4	839	303	50	Negative
PS 20/22:6	863	327	50	Negative
PS 33:1	754	667	20	Negative
S1P 18	378	221	45	Negative
S1P 17	364	246	35	Negative
sphinganine 17:0	286	268	35	Negative
Sphinganine 1P17	366	248	35	Negative
Sphingosine	284	266	35	Negative
