# Supplementary material for: Humanized mouse liver reveals endothelial control of essential hepatic metabolic functions
Source: Cell. Author manuscript; Available in PMC 2024 Aug 31. (PMC10544749; doi:10.1016/j.cell.2023.07.017)
Supplement: 10 — Supplementary Table 2: TaqMan and sigma primers related to figure s6, s8, 3, 5 and 6 [file NIHMS1922982-supplement-10.xlsx]

## Sheet: Sheet1
Oligonucleotides	Company	Catalog number
COL1A1-TaqMan probes	Invitrogen	Cat # Hs00164004_m1
ALB- TaqMan probes	Invitrogen	Cat # Hs00609411_m1
WNT2- TaqMan probes	Invitrogen	Cat # Hs02800695_m1
FZD5- TaqMan probes	Invitrogen	Cat # Hs04967407_s1
HPRT- TaqMan probes	Invitrogen	Cat # Hs02800695_m1
CYP7A1- TaqMan probes	Invitrogen	Cat # Hs00167982_m1
Col1a1-TaqMan probes	Invitrogen	Cat # Hs00801666_g1
Hprt1-TaqMan probes	Invitrogen	Cat # Hs03024075_m1
LPIN2 F 5’-CAAGGTCAGCAAAAGAGAAC	Millipore Sigma	Cat # SY220939546-085
R 5’-GAAGCATCCTTCTCAACTTC	Millipore Sigma	Cat # SY220939548-086
CHPT1 F 5’-CACAGTATTTATGGCAGTGG	Millipore Sigma	Cat # SY220939546-082
R 5’-CATGCCTGAAACATAAGTCTG	Millipore Sigma	Cat # SY220939548-042
APOC1 F 5’-TCCAGCAAGGATTCAGAG	Millipore Sigma	Cat # SY201113839-041
R 5’-CTGTTTCCAAACTCCTTCAG	Millipore Sigma	Cat # SY201113839-042
AGXT2 F 5’CTAGGAAAACAGTCAAGAAG	Millipore Sigma	Cat # SY210648510-085
R 5’-ATCTATCCTGCACCATTTC	Millipore Sigma	Cat # SY210648510-086
CHKA F 5’ATGCCATTCAATAAGGAACC	Millipore Sigma	Cat # SY210648510-089
R 5’GATCTCAGGTTTTCCAGTTC	Millipore Sigma	Cat # SY210648510-090
SCARB1 F 5’-ACAAAAGCAACATCACCTTC	Millipore Sigma	Cat # SY220707406-010
R. 5’-TGGGCTTATTCTCCATCATC	Millipore Sigma	Cat # SY220707406-011
MSMO1 F 5’-GACTCTAATTCTTGGAACTGG	Millipore Sigma	Cat # SY220707406-008
R 5’-AAGTTCATGTGGTGGAAATC	Millipore Sigma	Cat # SY220707406-009
HPRT1 F 5’GAAAAGGACCCCACGAAGTGT	Millipore Sigma	N/A
R 5’AGTCAAGGGCATATCCTACAACA	Millipore Sigma	N/A
PSAT1 F 5’-GAGTTTGACTTTATACCCGATG	Millipore Sigma	Cat # SY210624839-082
R 5’-ATCACACCAAACTTGCAAAC	Millipore Sigma	Cat # SY210624528-084
PIPOX F 5’-AATTCCGGAGGAGTTATCTATG	Millipore Sigma	Cat # SY210624839-081
R 5’-TTTATCTCCACCACCTTCTC	Millipore Sigma	Cat # SY210624528-083
AXIN2 F 5’-AAAGAGAGGAGGTTCAGATG	Millipore Sigma	Cat # SY210912275-030
R 5’-CTGAGTCTGGGAATTTTTCTTC	Millipore Sigma	Cat # SY210912275-031
