# Supplementary material for: Humanized mouse liver reveals endothelial control of essential hepatic metabolic functions
Source: Cell. Author manuscript; Available in PMC 2024 Aug 31. (PMC10544749; doi:10.1016/j.cell.2023.07.017)
Supplement: 11 — Supplementary Table 3: MRM of lipids and metabolites related to figure 3, 4, 5, 6, s6 and s8 [file NIHMS1922982-supplement-11.xlsx]

## Sheet: Sheet1
Reason of liver resection	Human samples	Sex	Ethnicity	BMI	Age	Weight_kg	Height_cm	Use in the study	Use in the study	Use in the study	Use in the study	Use in the study
	plasma 1	Female	Non-hispanic	26.4	47	67.6	160	plasma bile acids
	plasma 2	Female	Non-hispanic	23.5	42	68	170.2	plasma bile acids-LDL
	plasma 3	Female	Non-hispanic	26.4	42	70.7	163.7	plasma bile acids
	plasma 4	Female	Non-hispanic	23.7	28	59.9	159	plasma bile acids
	plasma 5	Female	Non-hispanic	24.7	38	67.5	167	plasma bile acids-LDL
	plasma 6	Male	Non-hispanic	21.5	47	66.6	176	plasma bile acids-LDL
	plasma 7	Male	Non-hispanic	27	23	70.8	161.9	plasma bile acids
	plasma 8	Male	Non-hispanic	25.3	29	68.7	164.7	plasma bile acids-LDL
	plasma 9	Male	Non-hispanic	24.2	27	74	175	plasma bile acids-LDL
	plasma 10	Male	Non-hispanic	26.6	27	88.5	182.5	plasma bile acids
adenoma	liver 1	Female	N/A	N/A	65	N/A	N/A	flow cytometry in NPCs	hepatocyte isolation-bile acids	RNA isolation from total liver		hepatocyte isolation for culture
CRC metastasis	liver 2	Female	N/A	N/A	60	N/A	N/A			RNA isolation from total liver		hepatocyte isolation for culture
cholocystectomy	liver 3	Male	N/A	N/A	68	N/A	N/A	flow cytometry in NPCs		RNA isolation from total liver
adenoma	liver 4	Male	N/A	N/A	70	N/A	N/A	flow cytometry in NPCs	hepatocyte isolation-lipidomics-bile acids	RNA isolation from total liver
adenoma	liver 5	Female	N/A	N/A	61	N/A	N/A	flow cytometry in NPCs	hepatocyte isolation-lipidomics-bile acids	RNA isolation from total liver	CK7 IHC
